# Supplementary material for: Variability of Silver Fir Needle (Abies alba Mill.) Anatomical Features in the Southeast Europe Natural Populations
Source: Plants (Basel). 2024 May 9;13(10):1307. doi: 10.3390/plants13101307 (PMC11124888; doi:10.3390/plants13101307)
Supplement: Supplementary file 1 [file plants-13-01307-s001.zip]

Archive with 1 entries (1 files):
- plants-2918331-supplementary.pdf
